# Supplementary material for: Goose Astrovirus Type 2 Causes Intestinal Injury and Disrupts Homeostasis in Goslings
Source: Vet Sci. 2025 Dec 23;13(1):15. doi: 10.3390/vetsci13010015 (PMC12846611; doi:10.3390/vetsci13010015)
Supplement: Supplementary file 1 [file vetsci-13-00015-s001.zip]

Archive with 1 entries (1 files):
- vetsci-4060138-supplementary.pdf
